# Supplementary material for: Mindfulness Is Associated with Lower Depression, Anxiety, and Post-Traumatic Stress Disorder Symptoms and Higher Quality of Life in Patients with an Implantable Cardioverter–Defibrillator—A Cross-Sectional Study
Source: Healthcare (Basel). 2024 May 30;12(11):1118. doi: 10.3390/healthcare12111118 (PMC11172204; doi:10.3390/healthcare12111118)
Supplement: Supplementary file 1 [file healthcare-12-01118-s001.zip]

Archive with 1 entries (1 files):
- healthcare-3027386-supplementary.pdf
